# Supplementary material for: Upregulation of Apolipoprotein L6 Improves Tumor Immunotherapy by Inducing Immunogenic Cell Death
Source: Biomolecules. 2023 Feb 22;13(3):415. doi: 10.3390/biom13030415 (PMC10046184; doi:10.3390/biom13030415)
Supplement: Supplementary file 1 [file biomolecules-13-00415-s001.zip]

Archive with 2 entries (2 files):
- Supplementary Materials,  Figures S1 and S2, Tables S1 and S2.pdf
- Supplementary Materials, Tables S3–S9.xlsx
